# Supplementary material for: Shutter Speed Influences the Capability of a Low-Cost Multispectral Sensor to Estimate Turfgrass (Cynodon dactylon L.—Poaceae) Vegetation Vigor Under Different Solar Radiation Conditions
Source: Sensors (Basel). 2025 Dec 20;26(1):47. doi: 10.3390/s26010047 (PMC12788143; doi:10.3390/s26010047)
Supplement: Supplementary file 1 [file sensors-26-00047-s001.zip]

Archive with 1 entries (1 files):
- sensors-3990597-supplementary.pdf
